# Supplementary material for: Recombination within the Cepaea nemoralis supergene is confounded by incomplete penetrance and epistasis
Source: Heredity (Edinb). 2019 Feb 14;123(2):153–61. doi: 10.1038/s41437-019-0190-6 (PMC6781172; doi:10.1038/s41437-019-0190-6)
Supplement: Supplementary file 1 — Supplementary Table 1 [file 41437_2019_190_MOESM1_ESM.xlsx]

## Sheet: Table S1
Table S1. Results of genotyping for each cross, including details of restriction enzyme assay
Cross:	100x101	Phenotype	Genotype
	ID		RAD11 (BstUI)	RAD06 (DdeI)	RAD09 (BstUI)	Recombination
Parent 1	100	P O	Aa	Aa	Aa
Parent 2	101	Y M	aa	aa	aa
Offspring	148	P M	Aa	Aa	aa
	149	P M	Aa	Aa	aa
	150	P M	Aa	Aa	aa
	151	P M	Aa	Aa	aa
	152	P M	Aa	Aa	aa
	153	P M	Aa	Aa	aa
	154	P M	aa	Aa	aa	RAD11/RAD06
	155	P M	Aa	Aa	aa
	156	P M	Aa	Aa	aa
	157	P M	Aa	Aa	aa
	158	P M	Aa	Aa	aa
	159	P M	Aa	Aa	aa
	160	P M	aa	aa	aa	RAD06/supergene
	161	P M	aa	aa	aa	RAD06/supergene
	162	P M	Aa	Aa	aa
	163	P M	Aa	Aa	aa
	164	P M	Aa	Aa	aa
	165	P M	aa	aa	aa	RAD06/supergene
	166	P M	Aa	Aa	aa
	167	P M	Aa	Aa	aa
	168	P M	Aa	Aa	aa
	169	P M	Aa	Aa	aa
	142	P M	Aa	Aa	aa
	146	P M	aa	aa	aa	RAD06/supergene
	214	P M	aa	aa	aa	RAD06/supergene
	215	P M	aa	aa	aa	RAD06/supergene
	216	P M	0 0	Aa	aa
	230	P M	aa	aa	aa	RAD06/supergene
	136	P M	Aa	Aa	aa
	147	P M	Aa	Aa	aa
	217	P M	Aa	Aa	aa
	235	P M	Aa	Aa	aa
	236	P M	Aa	Aa	aa
	238	P M	Aa	Aa	aa
	240	P M	Aa	Aa	aa
	241	P M	Aa	Aa	aa
	247	P M	Aa	Aa	aa
	246	P M	Aa	Aa	aa
	134	P M	Aa	Aa	aa
	138	P M	Aa	Aa	aa
	141	P M	Aa	Aa	aa
	143	P M	Aa	Aa	aa
	144	P M	Aa	Aa	aa
	231	P M	Aa	Aa	aa
	233	P M	Aa	Aa	aa
	234	P M	Aa	Aa	aa
	239	P M	Aa	Aa	aa
	243	P M	Aa	Aa	aa
	244	P M	Aa	Aa	aa
	132	P M	aa	aa	aa	RAD06/supergene
	135	P M	Aa	Aa	aa
	145	P M	Aa	Aa	aa
	232	P M	Aa	Aa	aa
	237	P M	Aa	Aa	aa
	245	P M	Aa	Aa	aa
	170	Y O	Aa	aa	Aa	RAD11/supergene
	171	Y O	aa	aa	Aa
	172	Y O	aa	aa	Aa
	173	Y O	aa	aa	aa	supergene/RAD09
	174	Y O		aa	Aa
	175	Y O	aa	aa	Aa
	176	Y O	aa	aa	Aa
	177	Y O	aa	aa	Aa
	131	Y O	Aa	Aa	Aa	RAD06/supergene
	211	Y O	Aa	Aa	Aa	RAD06/supergene
	218	Y O	aa	aa	Aa
	220	Y O	aa	aa	Aa
	121	Y O	aa	aa	Aa
	122	Y O	aa	aa	Aa
	125	Y O	aa	aa	Aa
	127	Y O	aa	aa	Aa
	129	Y O	aa	aa	Aa
	207	Y O	aa	aa	Aa
	221	Y O	aa	aa	Aa
	224	Y O	aa	aa	Aa
	225	Y O	aa	aa	Aa
	228	Y O	aa	aa	Aa
	229	Y O	aa	aa	Aa
	242	Y O	aa	aa	Aa
	123	Y O	aa	aa	Aa
	130	Y O	aa	aa	Aa
	140	Y O	aa	aa	Aa
	208	Y O	aa	aa	Aa
	213	Y O	aa	aa	Aa
	226	Y O	aa	aa	Aa
	124	Y O	aa	aa	Aa
	126	Y O	aa	aa	Aa
	128	Y O	aa	aa	Aa
	133	Y O	aa	aa	Aa
	137	Y O	aa	aa	Aa
	139	Y O	aa	aa	Aa
	204	Y O	aa	aa	Aa
	205	Y O	aa	aa	Aa
	206	Y O	aa	aa	Aa
	209	Y O	aa	aa	Aa
	210	Y O	aa	aa	Aa
	212	Y O	aa	aa	Aa
	219	Y O	aa	aa	Aa
	222	Y O	aa	aa	Aa
	223	Y O	aa	aa	Aa
	227	Y O	aa	aa	Aa
	248	Y O	aa	aa	Aa
Cross:	102x103	Phenotype	Genotype
	ID		RAD11 (BtgI)		RAD09 (BstUI)	Recombination
Parent 1	102	P O	aa		Aa
Parent 2	103	Y M	Aa		aa
Offspring	117	P O	aa		Aa
	186	P O	Aa		Aa
	187	P O	aa		Aa
	188	P O	Aa		Aa
	189	P O	Aa		Aa
	190	P O	Aa		aa	supergene/RAD09
	191	P O	Aa		Aa
	261	P O	Aa		Aa
	262	P O	aa		aa
	268	P O	aa		Aa
	372	P O	aa		Aa
	373	P O	aa		Aa
	374	P O			Aa
	375	P O	aa		Aa
	376	P O			Aa
	377	P O	aa		Aa
	378	P O			Aa
	379	P O	Aa		Aa
	380	P O	Aa		Aa
	381	P O	Aa		Aa
	182	Y M	Aa		aa
	183	Y M	Aa		aa
	184	Y M	aa		aa
	185	Y M	aa		aa
	258	Y M	Aa		aa
	259	Y M	aa		aa
	260	Y M	Aa		aa
	263	Y M			aa
	264	Y M	Aa		aa
	265	Y M	aa		aa
	266	Y M	Aa		aa
	267	Y M	aa		aa
	363	Y M			aa
	364	Y M	Aa		aa
	365	Y M	aa		aa
	366	Y O	Aa		aa	colour/banding
	367	Y M	Aa		aa
	368	Y O	Aa		aa	colour/banding
	369	Y M	aa		Aa	supergene/RAD09
	370	Y O	Aa		aa	colour/banding
	371	Y M	Aa		aa
	478	Y M	aa		aa
	479	Y M	Aa		aa
Cross:	108x109	Phenotype	Genotype
	ID		RAD11 (HinfI)		RAD09 (HaeIII)	Recombination
Parent 1	108	P O L	Aa		Aa
Parent 2	109	Y M L	aa		aa
Offspring	116	P M L	Aa		Aa
	275	P M L	Aa		Aa
	276	P M L	Aa		Aa
	487	P M L			Aa
	488	P M L	aa		Aa	RAD11/supergene
	489	P M L	Aa		Aa
	490	P M L	Aa		Aa
	491	P M L	Aa		Aa
	492	P M L	Aa		Aa
	493	P M L	Aa		Aa
	494	P M L	Aa		Aa
	495	P M L	Aa
	496	P M L	Aa		Aa
	497	P M L	Aa		Aa
	498	P M L	Aa		Aa
	499	P M L	Aa		Aa
	536	P O L	Aa		Aa	colour/banding
	537	P M L	Aa		Aa
	561	P M L	aa		Aa	RAD11/supergene
	562	P M L	Aa		Aa
	563	P M L	Aa		Aa
	564	P M L	Aa		Aa
	565	P M L	Aa		Aa
	566	P M L	Aa		Aa
	567	P M L	Aa		Aa
	573	P M L	Aa		Aa
	574	P M L	Aa		Aa
	575	P M L			aa	supergene/RAD09
	269	Y O L	aa		aa
	270	Y O A	aa		aa
	277	Y O A			aa
	278	Y O A	aa		aa
	279	Y O L	aa		aa
	280	Y O L	aa		aa
	281	Y O L			aa
	299	Y O L	aa		aa
	300	Y O A			aa
	482	Y O L	aa		aa
	483	Y O L	aa		aa
	484	Y O L	aa		aa
	485	Y O A	aa		aa
	486	Y O A			aa
	530	Y O A			aa
	531	Y O A	aa		aa
	532	Y O L	aa		aa
	533	Y O A	aa		aa
	534	Y O L	aa		aa
	535	Y O L	aa		aa
	559	Y O A	aa		aa
	560	Y O A	aa		aa
	572	Y O A	aa		aa
Cross:	116x120	Phenotype	Genotype
	ID			RAD06 (MspI)	RAD09 (HaeIII)	Recombination
Parent 1	116	P M N		Aa	Aa
Parent 2	120	Y B H		aa	aa
Offspring	382	P M N juv		aa	Aa	RAD06/supergene
	383	P B N		Aa	Aa
	384	P B N		Aa	Aa
	448	P B N		aa	Aa	RAD06/supergene
	450	P M N		Aa	Aa
	451	P M N		Aa	Aa
	662	P M N		Aa	Aa
	663	P B N		Aa	Aa
	447	Y M N		aa	aa
	449	Y B N		aa	aa
	452	Y B N		aa	aa
	570	Y M N		aa	aa
	571	Y B N		aa	aa
	664	Y M N		aa	aa
	665	Y B N		aa	aa
	669	Y B N		aa	aa
Cross:	450x449	Phenotype	Genotype
	ID			RAD06 (MspI)	RAD09 (HaeIII)	Recombination
Parent 1	450	P M N		Aa	Aa
Parent 2	449	Y B N		aa	aa
Offspring	673	P M N		Aa	Aa
	675	P M N		Aa	Aa
	676	P M N		Aa	Aa
	679	P M N		Aa	Aa
	684	P M N		Aa	aa	supergene/RAD09
	694	P B N		Aa	Aa
	738	P B N		aa	Aa	RAD06/supergene
	678	Y M N		Aa	aa	RAD06/supergene
	683	Y M N		aa	aa
	685	Y M H		aa	aa
	693	Y M H		aa	aa
	739	Y B N		aa	aa
Cross:	451x452	Phenotype	Genotype
	ID		RAD06 (DdeI)		RAD09 (BstUI)	Recombination
Parent 1	451	P M N	Aa		Aa
Parent 2	452	Y B N	aa		aa
Offspring	691	P B N	Aa		Aa
	692	P M N	Aa		Aa
	695	Y B N	aa		aa
	697	P M N	Aa		Aa
	698	P M N	Aa		Aa
	699	P B N	Aa		Aa
	700	P B N	Aa		Aa
	701	P B N	Aa		Aa
	702	P B N	Aa		Aa
	703	P B N	Aa		Aa
	704	P B N	Aa		Aa
	705	P M N			Aa
	706	P B N	Aa		Aa
	707	Y M N	aa		aa
	708	Y M H	aa		aa
	709	Y B H	aa		aa
	714	Y B H	aa		aa
	715	P M N	Aa		Aa
	716	P M N	Aa		Aa
	724	Y B N	aa		aa
	725	Y B N	aa		aa
	726	Y M N	aa		Aa	supergene/RAD09
	727	P M N	Aa		Aa
	728	Y B N	aa		aa
	750	Y M N	aa		aa
	751	Y B N	aa		aa
	752	Y B N	aa		aa
	753	P B N	Aa		Aa
	754	P B N	Aa		Aa
	755	Y M N	aa		aa
	756	Y M H	aa		aa
	757	P M N	Aa		Aa
	758	P B N	Aa		Aa
	767	Y M N	aa		aa
	768	Y B N	aa		aa
	769	Y M H	aa		aa
	770	P B N	Aa		Aa
	771	P M N	Aa		Aa
	772	P B N	aa		Aa	RAD06/supergene
	773	P B N	Aa		Aa
	774	P M N	Aa		Aa
	775	P M N	Aa		Aa
	785	P M N	aa		Aa	RAD06/supergene
	786	Y B N	aa		aa
	787	Y M H	aa		aa
	788	P M H	Aa		Aa	colour/hyalozonate
	795	P M N	Aa		Aa
	796	P M N	Aa		Aa
	797	P M N	Aa		Aa
	799	Y M N	aa		aa
	800	P M juv	aa
	804	P M H	aa		Aa	RAD06/supergene and colour/hyalozonate
	805	Y M H	aa		aa
	806	P M N	Aa		Aa
	807	Y B N	aa		aa
	808	Y B N	aa		aa
	809	P M N	Aa		Aa
	810	P M N	Aa		Aa
	811	P M N	Aa		Aa
	812	P M N	Aa		Aa
	813	P B N	Aa		Aa
	814	P B N	Aa		Aa
	815	P B N	Aa		Aa
	816	P B N	Aa		Aa
	825	P M N	Aa		Aa
	826	Y B N	aa		aa
	827	Y B N	aa		aa
	828	Y B N	aa		aa
	830	Y M N			aa
	833	P M N	Aa		aa	supergene/RAD09
	834	Y M N	aa		aa
	835	Y B N	aa		aa
	836	Y B N	aa		aa
	837	P M N	Aa		Aa
	838	P M N	Aa		Aa
	839	Y B H	aa		aa
	849	Y B N	aa		aa
	850	P B N	Aa		Aa
	852	Y B N	aa		aa
	854	Y B N	aa		aa
	855	Y M N	aa		aa
	856	Y M N	aa		aa
	857	Y M H	aa		aa
	858	Y M H	aa		aa
	859	Y B N	Aa		aa	RAD06/supergene
	860	P B N	Aa		Aa
	861	P B N	Aa		Aa
	883	Y M H	aa		aa
	885	P M N	Aa		Aa
	886	P M N	Aa		Aa
	887	Y M N	aa		aa
	888	Y B H	aa		aa
	889	Y M H	Aa		aa
	890a	P M H	Aa			colour/hyalozonate
	890b	P M N	Aa		Aa
	893a	P B N	Aa		Aa
	895a	P M N	Aa		Aa
	914	P M N juv	Aa		Aa
	915	P M N juv	Aa		Aa
	916	P B N juv	Aa		Aa
	917	P B N juv	Aa		Aa
	918	Y B N juv	aa		aa
	919	Y B N juv	aa		aa
	920	Y M H juv	aa		aa
	925	P N M			aa
	926	P M H	Aa		Aa	colour/hyalozonate
Cross:	662x665	Phenotype	Genotype
	ID		RAD06 (MspI)		RAD09 (HaeIII)	Recombination
Parent 1	662	P M N	Aa		Aa
Parent 2	665	Y B N	aa		aa
Offspring	717	P M N	Aa		Aa
	718	Y B H	aa		aa
	719	P B N	Aa		Aa
	720	P B N	Aa		Aa
	721	P B N	Aa		Aa
	722	P M N	Aa		Aa
	723	Y B N	aa		aa
	740	P M N	Aa		Aa
	741	P B N	Aa		Aa
	743	P B N	Aa		Aa
	744	P B N	Aa		Aa
	745	Y M N	aa		aa
	746	Y B N	aa		aa
	747	Y B N	aa		aa
	748	Y B N	aa		aa
	759	Y M H	aa		aa
	760	Y B H	aa		aa
	761	Y B H	aa		aa
	762	Y M N	aa		aa
	763	P B N	Aa		Aa
	764	P B N	Aa		Aa
	765	P M N	Aa		Aa
	789	Y B N	aa		aa
	794	Y M H	Aa		aa	RAD06/supergene
	798	Y B H	aa		aa
	801	P B N	Aa		Aa
	802	P B N	Aa		Aa
	803	Y M H	aa		aa
	817	P M N	Aa		Aa
	818	P B N	Aa		Aa
	819	P B N	Aa		Aa
	820	Y B N	aa		aa
	821	P M H	Aa		Aa	hyalozonate/colour
	822	P M H	Aa		Aa	hyalozonate/colour
	829	P M N	aa		Aa	RAD06/supergene
	831	P M N	Aa		Aa
	832	P M N	Aa		Aa
	840	Y M N	aa		aa
	841	Y B H			aa
	842	Y M H	aa		aa
	843	P B N	Aa		Aa
	844	P M N	Aa		Aa
	845	P M N	Aa		Aa
	846	P B N	Aa		Aa
	847	Y M H	aa		aa
	848	Y M H	aa		aa
	851	P B N	Aa		Aa
	853	P B N	Aa		Aa
	862	Y B H	aa		aa
	863	Y M H	aa		aa
	864	Y B N	aa		aa
	865	Y B H	aa		aa
	866	Y M N	aa		aa
	867	Y M H	aa		aa
	868	Y M N	aa		aa
	869	Y B N	aa		aa
	870	P M N	Aa		Aa
	871	P M N	Aa		aa	supergene/RAD09
	872	P B N	Aa		Aa
	873	Y B N juv	aa		aa
	874	P B N	Aa		Aa
	875	P B N	Aa		Aa
	876	P B N	Aa		Aa
	877	Y B N	aa		aa
	878	P B N	Aa		Aa
	879	P M N	Aa		Aa
	880	Y M N	aa		aa
	881	Y M N	Aa		aa	RAD06/supergene
	882	Y M H	aa		aa
	900	P M N juv	Aa		Aa
	901	Y M H	aa		aa
	902	Y B H juv	aa		aa
	903	Y B N juv	aa		aa
	904	Y B H juv	aa		aa
	905	Y B N juv	aa		aa
	906	P B N juv	Aa		Aa
	907	P B N juv	Aa		Aa
	908	P B N juv	Aa		Aa
	909	P B N juv	aa		Aa
	911	Y B N	aa		aa
	912	Y M H	aa		aa
	923	P B N	Aa		Aa
	924	P M N	Aa		Aa
	927	P M N	Aa		Aa
	928	P M N			aa	supergene/RAD09
	929	Y B N juv	aa		aa
	930	Y B N	aa		aa
	931	Y B N juv	aa		aa
	932	Y B N juv	aa		aa
	933	Y B N juv	aa		aa
	934	P M N juv	Aa		aa	supergene/RAD09
	935	P M N juv	Aa		aa	supergene/RAD09
	936	P M N juv	Aa		Aa
	937	P M N juv	Aa		Aa
	939	P M N juv	Aa		Aa
	940	P M N juv			aa	supergene/RAD09
	941	P M N juv			Aa
	942	P M N juv	Aa		Aa
	943	P M N juv	Aa		Aa
	944	P M N juv	Aa		Aa
	945	P M H juv	Aa		Aa	colour/hyalozonate
	946	P M H juv	Aa		Aa	colour/hyalozonate
	947	P B N juv			Aa
	948	P B N juv	Aa		Aa
	949	P B N juv	Aa		aa	supergene/RAD09
	950	P B N juv	Aa		Aa
	951	P B N juv	Aa		Aa
	952	P B N juv	Aa		Aa
	953	P B N juv	Aa		Aa
	955	P B N juv	Aa		Aa
	956	P B N juv	Aa		Aa
	957	P B N juv	Aa		Aa
	958	Y M H juv	aa		aa
	959	Y B H juv	aa		aa
	960	Y M H juv	aa		aa
	961	Y B H juv	aa		aa
	962	Y B H juv	aa		aa
	963	Y M H juv	aa		aa
	964	Y B H juv	aa		aa
	966	P M H juv	Aa		Aa	hyalozonate/colour
	967	P B N juv	Aa		Aa
	968	P M H juv	Aa		Aa	hyalozonate/colour
	891a	P M N	Aa		Aa
	892a	P M H	Aa		Aa
	895b	P M N juv	Aa		Aa
	896a	P M N	Aa		Aa
	896b	P M N juv	Aa		Aa
	897b	P M N juv	Aa		Aa
	898a	P M N juv	Aa		Aa
	898b	P M N juv	Aa		Aa
	899a	P B N juv	aa		Aa
	899b	P M N juv	Aa		Aa
Cross:	825x841	Phenotype	Genotype
	ID		RAD06 (MspI)		RAD09 (HaeIII)	Recombination
Parent 1	825	P M N	Aa		Aa
Parent 2	841	Y B H	aa		aa
Offspring	969	P M N	Aa		Aa
	970	P M N	Aa		Aa
	971	Y M H			aa
	972	P B N			Aa
	973	P M N	Aa
	974	P M N	Aa
	975	Y M H juv	Aa		aa	RAD06/supergene
	976	Y M H			aa
	978	Y M H	Aa		aa	RAD06/supergene
	979	Y M H	aa		aa
	980	Y M H			aa
	981	Y M H	aa		aa
	984	P B N	Aa		Aa
	987	P B N	Aa		Aa
	989	P B N	Aa		Aa
	990	P B N juv	Aa		Aa
	995	Y M H			aa
	998	Y B H	aa		aa
	999	P B N	Aa
	1000	Y M H			aa
	1001	P M N	Aa		Aa
	1002	Y B H	aa		aa
	1004	P B N	Aa		Aa
	1005	P B N	Aa		Aa
	1006	Y B H	aa		aa
	1007	Y B H	aa		aa
	1008	P B N			Aa
	1009	P M N juv	Aa		Aa
	1010	P M N juv	Aa		Aa
	1011	P M N			aa	supergene/RAD09
	1012	P M N juv	Aa		Aa
	1013	P B N juv			Aa
	1014	P M N juv	Aa		Aa
	1015	Y B N juv	aa
	1016	P M H juv	Aa		Aa	colour/hyalozonate
	1017	P B N	Aa		Aa
	1018	P M N juv	Aa		Aa
	1019	P M H juv	Aa		Aa	colour/hyalozonate
	1020	P M N juv	Aa		Aa
	1021	P M N juv	Aa		Aa
	1022	P M N juv	Aa		Aa
	1023	P B N juv	Aa		Aa
	1024	P B N juv	aa		Aa	RAD06/supergene
	1025	Y M H juv	aa		aa
	1026	Y M H juv	aa		aa
	1027	Y B H juv	aa		aa
	1028	Y M H juv	Aa		Aa	RAD06/supergene
	1029	Y B H juv	aa		aa
	1030	Y M H juv	aa		aa
	1031	Y B H juv	aa		aa
	1033	Y B H juv	aa		aa
	1034	Y B H juv	aa		aa
	1035	Y B juv	aa		aa
Cross:	118x119	Phenotype	Genotype
	ID		RAD8 (HinfI)	RAD10 (DpnII)	Recombination
Parent 1	118	Y M	aa	aa
Parent 2	119	P M	Aa	Aa
Offspring	353	Y M	Aa	Aa
	354	Y M	Aa	Aa
	355	Y M	Aa	Aa
	356	Y M	Aa	Aa
	391	Y M	Aa	Aa
	392	Y M	Aa	Aa
	393	Y M	Aa	Aa
	400	Y M	Aa	Aa
	412	Y M	Aa	Aa
	413	Y M	Aa	Aa
	414	Y M	Aa	Aa
	418	Y M	Aa	Aa
	421	Y M	Aa	Aa
	432	Y M	Aa	Aa
	433	Y M	Aa	Aa
	434	Y M	Aa	Aa
	435	Y M	Aa	Aa
	436	Y M	Aa	Aa
	437	Y M	Aa	Aa
	438	Y M	Aa	Aa
	439	Y M	Aa	Aa
	461	Y M	Aa	Aa
	462	Y M	Aa	Aa
	463	Y M	Aa	Aa
	465	Y M	Aa	Aa
	466	Y M	Aa	Aa
	468	Y M	Aa	Aa
	538	Y M	Aa	Aa
	539	Y M	Aa	Aa
	540	Y M	Aa	Aa
	469	Y M	Aa	Aa
	470	Y M	Aa	Aa
	471	Y M	Aa	Aa
	472	Y M	Aa	Aa
	473	Y M	Aa	Aa
	474	Y M	Aa	Aa
	357	P M	aa	aa
	358	P M	aa	aa
	359	P M	aa	aa
	360	P M	aa	aa
	361	P M	aa	aa
	362	P M	aa	aa
	394	P M	aa	aa
	395	P M	aa	aa
	396	P M	aa	aa
	397	P M	aa	aa
	398	P M	aa	aa
	399	P M	aa	aa
	410	P M	aa	aa
	411	P M	aa	aa
	415	P M	aa	aa
	417	P M	aa	aa
	419	P M	aa	aa
	420	P M	aa	aa
	453	P M	aa	aa
	454	P M	aa	aa
	455	P M	aa	aa
	456	P M	aa	aa
	457	P M	aa	aa
	458	P M	aa	aa
	459	P M	aa	aa
	460	P M	aa	aa
	541	P M	aa	aa
	542	P M	aa	aa
	543	P M	aa	aa
	416	P M	aa	aa
Cross:	104x105	Phenotype	Genotype
	ID
Parent 1	104	P O	All markers homozygous - not informative
Parent 2	105	Y M
Offspring	192	P O
	193	P O
	194	P O
	197	P O
	198	P O
	199	P O
	200	P O
	256	P O
	257	P O
	321	P O
	322	P O
	323	P O
	324	P O
	327	P O
	328	P O
	334	P O
	401	P O
	195	P O
	196	P O
	255	P O
	325	P O
	326	P O
	329	P O
	330	P O
	331	P O
	332	P O
	333	P O
	118	Y M
	178	Y M
	179	Y M
	180	Y M
	181	Y M
	201	Y M
	202	Y M
	249	Y M
	250	Y M
	251	Y M
	252	Y M
	254	Y M
	317	Y M
	402	Y M
	203	Y M
	253	Y M
	318	Y M
	319	Y M
	320	Y M
