# Supplementary material for: Recombination within the Cepaea nemoralis supergene is confounded by incomplete penetrance and epistasis
Source: Heredity (Edinb). 2019 Feb 14;123(2):153–61. doi: 10.1038/s41437-019-0190-6 (PMC6781172; doi:10.1038/s41437-019-0190-6)
Supplement: Supplementary file 2 — Supplementary Table 2 [file 41437_2019_190_MOESM2_ESM.xlsx]

## Sheet: Table S2
Table S2. Inferred genotypes of all individuals. Shells with a phenotype that may be due to a potential recombination event in parent are shown in bold.
	Locus	Parent 1			Parent 2			Offspring
Cross #1		C100			C101
Phenotype		P O		x	Y M			Sum	P M			Y O
								103	56			47
Genotype	Colour	CP	CY		CY	CY			CP	CY		CY	CY
	Banding	BB	BO		BB	BB			BB	BB		BO	BB
	Mid-band	U3	U3		U3	U3/-			U3	U3/-		U3	U3/-
Cross #2		C102			C103
Phenotype		P O		x	Y M			Sum	P O			Y M			Y O
								43	20			20			3
Genotype	Colour	CP	CY		CY	CY			CP	CY		CY	CY		CP	CY
	Banding	BO	BB		BB	BB			BO	BB		BB	BB		BB	BB
	Mid-band	U3	U3		U3/-	U3/-			U3	U3/-		U3	U3/-		U3	U3/-
Cross #3		C104			C105
Phenotype		P O		x	Y M			Sum	P O			Y M
								46	27			19
Genotype	Colour	CP	CY		CY	CY			CP	CY		CY	CY
	Banding	BO	BB		BB	BB			BO	BB		BB	BB
	Mid-band	U3	U3		U3/-	U3/-			U3	U3/-		U3	U3/-
Cross #4		C110			C111
Phenotype		P O		x	Y B			Sum	P B			Y O
								27	17			10
Genotype	Colour	CP	CY		CY	CY			CP	CY		CY	CY
	Banding	BB	BO		BB	BB			BB	BB		BO	BB
	Mid-band	U-	U-		U-	U-			U-	U-		U-	U-
Cross #5		C112			C113
Phenotype		P O		x	Y B (12345)			Sum	P B (00345)			P B (12345)			P B (02345)			Y O			P M
								109	27			12			16			53			1
Genotype	Colour	CP	CY		CY	CY			CP	CY		CP	CY		CP	CY		CY	CY		CP	CY
	Banding	BB	BO		BB	Bb			BB	BB		BB	BB		BB	BB		BO	BB		BB	BB
	Mid-band	U-	U-		U-	U-			U-	U-		U-	U-		U-	U-		U-	U-		U-	U-
	00345-band	T345	T─		T─	T─			T345	T─		T─	T─		T─	T─		T345/-	T─
	02345-band	X2345	X─		X─	X─			X2345/-	X─		X─	X─		X2345	X─		X2345	X─
Cross #6		C114			C115
Phenotype		P O		x	Y B			Sum	P O			Y B			Y M
								34	18			8			8
Genotype	Colour	CP	CY		CY	CY			CP	CY		CY	CY		CY	CY
	Banding	BO	BB		BB	BB			BO	BB		BB	BB		BB	BB
	Mid-band	U3	U-		U-	U-			U3	U-		U-	U-		U3	U-
Cross #7		C118			C119
Phenotype		P M		x	Y M			Sum	P M			Y M
								75	37			38
Genotype	Colour	CP	CY		CY	CY			CP	CY		CY	CY
	Mid-band	U3	U3/-		U3	U3/-			U3	U3/-		U3	U3/-
Cross #8		C108			C109
Phenotype		P O L		x	Y M L			Sum	P M L			Y O L			Y O A			P O L
								50	26			11			12			1
Genotype	Colour	CP	CY		CY	CY			CP	CY		CY	CY		CY	CY		CP	CY
	Banding	BB	BO		BB	BB			BB	BB		BO	BB		BO	BB		BO	BB
	Lip	LL	LA		LL	LA			LL	LL/A		LA	LL		LA	LA		LL	LA
	Mid-band	U3	U3		U3	U-			U3	U3/-		U3	U3/-		U3	U3/-		U3	U3/-
Cross #9		C116			C120
Phenotype		P M N		x	Y B H			Sum	P M N			P B N			Y M N			Y B N
								16	4			4			3			5
Genotype	Colour	CP	CY		CY	CY			CP	CY		CP	CY		CY	CY		CY	CY
	Banding	BB	BB		BB	BB			BB	BB		BB	BB		BB	BB		BB	BB
	Band pigmentation	PN	PN		PH	PH			PN	PH		PN	PH		PN	PH		PN	PH
	Mid-band	U3	U-		U-	U-			U3	U-		U-	U-		U3	U-		U-	U-
Cross #10		C450			C449
Phenotype		P M N		x	Y B N			Sum	P M N			P B N			Y M N			Y B N			Y M H			Y B H
								12	5			2			2			1			2			0
Genotype	Colour	CP	CY		CY	CY			CP	CY		CP	CY		CY	CY		CY	CY		CY	CY		CY	CY
	Banding	BB	BB		BB	BB			BB	BB		BB	BB		BB	BB		BB	BB		BB	BB		BB	BB
	Band pigmentation	PN	PH		PN	PH			PN	PN/H		PN	PN/H		PN	PH		PN	PH		PH	PH		PH	PH
	Mid-band	U3	U-		U-	U-			U3	U-		U-	U-		U3	U-		U-	U-		U3	U-		U-	U-
Cross #11		C451			C452
Phenotype		P M N		x	Y B N			Sum	P M N			P B N			Y M N			Y B N			Y M H			Y B H			P M H
								116	34			28			12			22			10			6			4
Genotype	Colour	CP	CY		CY	CY			CP	CY		CP	CY		CY	CY		CY	CY		CY	CY		CY	CY		CP	CY
	Banding	BB	BB		BB	BB			BB	BB		BB	BB		BB	BB		BB	BB		BB	BB		BB	BB		BB	BB
	Band pigmentation	PN	PH		PN	PH			PN	PN/H		PN	PN		PN	PH		PN	PH		PH	PH		PH	PH		PH	PH
	Mid-band	U3	U-		U-	U-			U3	U-		U-	U-		U3	U-		U-	U-		U3	U-		U-	U-		U3	U-
Cross #12		C662			C665
Phenotype		P M N		x	Y B N			Sum	P M N			P B N			Y M N			Y B N			Y M H			Y B H			P M H
								146	39			46			7			19			15			12			8
Genotype	Colour	CP	CY		CY	CY			CP	CY		CP	CY		CY	CY		CY	CY		CY	CY		CY	CY		CP	CY
	Banding	BB	BB		BB	BB			BB	BB		BB	BB		BB	BB		BB	BB		BB	BB		BB	BB		BB	BB
	Band pigmentation	PN	PH		PN	PH			PN	PH		PN	PN		PN	PH		PN	PH		PH	PH		PH	PH		PH	PH
	Mid-band	U3	U-		U-	U-			U3	U-		U-	U-		U3	U-		U-	U-		U3	U-		U-	U-		U3	U-
Cross #13		C825			C841
Phenotype		P M N		x	Y B H			Sum	P M N			P B N			Y M N			Y B N			Y M H			Y B H			P M H
								63	14			18			0			0			20			9			2
Genotype	Colour	CP	CY		CY	CY			CP	CY		CP	CY		CY	CY		CY	CY		CY	CY		CY	CY		CP	CY
	Banding	BB	BB		BB	BB			BB	BB		BB	BB		BB	BB		BB	BB		BB	BB		BB	BB		BB	BB
	Band pigmentation	PN	PH		PH	PH			PN	PH		PN	PH		PN	PH		PN	PH		PH	PH		PH	PH		PH	PH
	Mid-band	U3	U-		U-	U-			U3	U-		U-	U-		U3	U-		U-	U-		U3	U-		U-	U-		U3	U-
Cross #14		C568			C569
Phenotype		Y B (12345)		x	Y O			Sum	Y B (12345)			Y O
								44	28			16
Genotype	Colour	CY	CY		CY	CY			CY	CY		CY	CY
	Banding	BB	BB		BO	BB			BB	BB		BO	BB
	Spread-banding	SS	SS		S-	S-			SS	S-		S-	SS
	Mid-band	U-	U-		U-	U-			U-	U-		U-	U-
